# Supplementary material for: Solving Generalized Polyomino Puzzles Using the Ising Model
Source: Entropy (Basel). 2022 Feb 28;24(3):354. doi: 10.3390/e24030354 (PMC8947422; doi:10.3390/e24030354)
Supplement: Supplementary file 1 [file entropy-24-00354-s001.zip]

Archive with 1 entries (1 files):
- entropy-1566393-supplementary.pdf
